# Supplementary material for: Continuous Recirculation of Microdroplets in a Closed Loop Tailored for Screening of Bacteria Cultures
Source: Micromachines (Basel). 2018 Sep 17;9(9):469. doi: 10.3390/mi9090469 (PMC6187375; doi:10.3390/mi9090469)
Supplement: Supplementary file 1 [file micromachines-09-00469-s001.zip]

Archive with 2 entries (1 files):
- micromachines-351408-SI/
- micromachines-351408-SI/micromachines-351408-SI.avi
